# Supplementary material for: Long-read whole-genome analysis of human single cells
Source: Nat Commun. 2023 Aug 24;14:5164. doi: 10.1038/s41467-023-40898-3 (PMC10449900; doi:10.1038/s41467-023-40898-3)
Supplement: Supplementary file 6 — Source Data [file 41467_2023_40898_MOESM6_ESM.xlsx]

## Sheet: Fig2A
	dMDA_A1	dMDA_A2	dMDA_A3	dMDA_A4	dMDA_B1	dMDA_B2	dMDA_B3	dMDA_B4	MDA_A1	MDA_A2	MDA_A3	MDA_A4	MDA_B1	MDA_B2	MDA_B3	MDA_B4	Bulk
1	7.29213921998613	7.9978370445063	9.61373357621444	8.76181038281144	9.05470519569939	8.74254654314381	8.709095870216508	9.397899457991722	11.112485773907059	4.812554172131832	6.3911496653803725	9.739005099610162	10.33391798450123	9.172069990549792	3.4120583956338466	12.97578525190515	8.575581703365144
2	9.99077114808186	9.16336008399166	8.842560757753269	9.1368889302194	9.18711500543218	9.59468096572765	9.393821142787239	9.018063969268539	11.359905751072803	5.827956731615422	9.532975909440358	10.03616837449659	6.781680543230677	15.626969959334557	4.440462122408515	11.106941603833823	9.462719749692775
3	8.2404624264029	10.5811939788841	8.780375707943792	9.15211931799847	9.00239826367144	8.0797160907479	9.40745008027626	9.641868494392277	16.708463667474437	8.188871533391445	14.849573146839981	7.613177860710022	13.426280492568443	6.593466517909108	9.487528018921896	2.1630994428257444	9.628649047484167
4	8.60303865240241	8.94026654679699	8.61779314839915	9.25903525694607	8.9484180516056	8.01894934853563	9.117434030092008	9.481071121840873	5.4455048863254305	5.319892875428013	8.38003032691772	5.5828623158814406	3.0834435950572194	11.448353376097117	3.5762642840383023	4.409338114937068	9.717334908061382
5	7.65759126676213	9.01792398828048	10.256716409660523	9.54346048531229	8.96273251355358	8.64172283753178	9.415722637217005	9.2991268674627	14.717590113736122	5.567969595267972	12.006552122800477	8.143135377303164	3.762376180981085	4.385609787698395	23.121011693540943	6.387819186728637	9.528293710547137
6	9.67173390406351	9.21500793965735	8.664577158480148	9.23188924678386	9.93117603138945	10.0375721969591	9.441259862873443	8.917260214145841	18.854805304783593	14.217696323608955	5.664256853547561	9.203734221721106	11.46444100682262	22.435991460646772	11.305201119431523	7.719711549421887	9.603923440593341
7	7.65851600751478	8.87792985291072	6.307875164189358	8.90738768491476	8.21726832026985	9.62276709588794	8.997229774388641	8.330286801517241	3.4109498268186407	4.3774926901327555	8.149872630260818	9.05344607551466	15.904040182868698	8.504967325256466	23.096980021756245	6.875198084327251	9.269742582919651
8	7.13627532044726	8.75764852922667	7.860289354442583	8.86660634400986	8.87671268694707	12.2218834420934	8.808034149266545	8.172427982335714	9.988988947024152	5.497601541723143	8.542990503499555	12.409791656312915	11.88394089771597	18.47731802560058	3.8913705582646534	1.0698635078503105	9.556417136446278
9	6.08309615393453	8.60971790990617	7.41526946540942	7.40076378428904	6.44804466934876	7.67325202940505	7.682306989623388	8.139092144854125	11.68254828395183	63.205161752638105	7.371804003544111	7.5438615396293285	13.792570686849185	11.745010947294382	11.278225758851507	6.3253716496697825	7.7242802492349325
10	7.34053294835161	7.88281854394135	10.259615890233668	9.16316863010782	9.66463896523892	10.382839110623	9.206912556526925	10.423214941331613	1.3150867946800389	5.751293939405811	12.36698161247167	12.22951853815022	10.393728945389922	6.750908510568142	18.328758875390086	2.350801377893154	9.14787548170212
11	9.51680185569709	9.00519051243422	10.571190978663578	8.42992039732363	8.23985026767152	9.69233973862417	10.089290845784065	10.330967691959401	2.8668740033258837	4.665448051411089	10.706765486785837	8.675728095968346	4.736859863860201	8.780080829580108	12.62589374575076	4.562899808480355	9.32130312139897
12	8.3724297889096	10.2135785451524	9.093714205540385	9.13941500043761	10.0495785733926	9.67033483537905	8.730539055872164	10.708689884442801	9.70725854871162	5.779008448106021	5.840996020265533	11.096283709692717	7.7566979160063445	12.942818493529733	6.764843613159156	20.37213009199459	9.403942058496819
13	7.76979764622135	8.51130411894679	7.5136870597362275	7.35185155792211	6.74727350149663	7.53776184429057	7.474035841211884	7.444864376777407	4.972296705914719	5.701004840866464	6.292357798625089	3.8843749665168525	5.513936725712256	5.363167824142351	4.403186569321537	16.142897563892532	8.185891470684721
14	6.86504090283013	8.01202880794831	7.316087306941418	8.44181334172461	9.09726526075472	6.36982523632611	8.436292023235497	7.527388109907132	7.653572181119733	3.015118481178401	11.064147233420842	14.499817754226054	8.435527352981671	4.091069155955396	6.157036052506606	10.089241444350856	7.900114979533215
15	6.94099794334207	6.75916491994959	8.601083568630376	7.27260923171705	9.03444211505487	8.42552669137662	7.9010021243055	6.199726431101218	9.337839595506516	3.961464855563455	6.573726561714874	9.660941421725749	21.625609501136978	6.27524629725109	11.156057376066835	15.43003577870083	7.409018293636353
16	7.40233025704801	8.64200195423034	8.21914948956808	8.84509077236921	8.4226087807467	7.59692735809924	8.81088171421375	9.05293750291144	2.9726660090587598	8.411194981629798	5.58229690473505	7.397720084520623	2.485317568185926	2.6907394899303196	1.8792175326958174	25.058835311076553	8.690698695175449
17	7.59106927613094	10.2260868344327	9.912762587842312	10.0828465127437	12.0141744445269	9.83465862087184	10.409419545808182	7.016189452555144	17.58449912254676	9.817167564441302	8.908386861737288	9.380795751374988	6.897410783222311	4.1359546456004	4.949855440979831	3.5456006087058585	8.750711796915114
18	7.66821921028774	8.74008179694038	9.544167168904314	8.91865320355553	8.35169260832554	8.66453447488313	8.353150459401437	9.783672357406859	4.773856809092452	7.457007206504	10.934055155222683	8.400877615461036	8.47740428812245	2.581189170499452	8.261402899343993	2.130655693704778	9.393489791033618
19	9.06034862801546	7.20888120128837	8.349403185236588	10.3380177704054	9.73065587818414	6.86165539156998	9.369296627340944	9.028075740791957	6.825379712686755	3.104571949089671	6.324701762585702	8.422059838235338	0.9720189335913321	1.5581386542704447	10.761179758495086	5.816120091224975	8.215624831565258
20	8.95860909993285	9.2512735476042	10.854499431341463	10.1152641342744	10.4570360387347	10.4574984704608	7.6221114082041685	6.516033965288981	3.33842437158789	7.082943528272357	10.32407656454084	5.756578922315913	7.133797658472314	3.981916595055463	4.863200573355047	6.159681221194209	8.877875105195482
21	7.82081421536448	6.86018916101936	5.3811562231748065	7.83785055005833	7.67176111645371	6.56999008620318	7.46547541813669	7.504411821384609	2.7861129761450756	9.596001632665104	11.987746264561766	4.602227098147627	4.072463091806038	2.985153156889289	5.454573088098364	3.0755456873529434	7.410298900506639
22	5.27238187727774	6.31641791882617	5.062762951741956	7.48964497623856	7.71128310489947	7.09866747532763	7.533907215977619	6.012590731203145	2.325785018822691	3.7324931469062617	5.602667957467957	3.6721606610998325	1.5963560241402295	2.269763396887521	1.7364051184060303	13.706589818925668	5.958258374118202
X	11.8793223454594	9.28344874907387	7.7979556459382895	8.6166476761596	8.94704969184113	9.13222674021398	8.740109644738835	8.929884783052241	4.214239550626983	5.902167712926391	11.703032422888151	10.440334606895215	13.943499102469907	5.17526928478908	8.03090140848336	18.66864167940143	9.276343435613294

## Sheet: Fig2B
	Bulk	dMDA_A1	dMDA_A2	dMDA_A3	dMDA_A4	dMDA_B1	dMDA_B2	dMDA_B3	dMDA_B4	MDA_A1	MDA_A2	MDA_A3	MDA_A4	MDA_B1	MDA_B2	MDA_B3	MDA_B4
1	90.4319505662442	4.96950141433207	18.2187729922159	10.5504865639478	46.8103494619438	42.1527774472064	24.6131908452964	45.8916474710762	31.3657100503518	38.1464592743154	17.6209192234964	15.3031621091188	16.6863618951504	34.8372237193604	40.795602739744	32.1718631582197	5.66407808358005
2	90.0770620736061	3.4238614083107	14.0338265080277	8.35245775141527	40.5013271419533	36.1692425242035	21.1177256257936	39.3403375581377	26.4791740143496	24.4329600247064	12.0072909232512	11.4972828586083	12.1243702305095	21.5379684684862	28.6752590218037	23.9959369227571	3.97247525984444
3	89.4103736493862	3.05652495827985	12.470737962143	7.51442488247332	36.3461830022616	32.2943636118159	19.2382489702428	35.2631283493304	23.7478999556043	17.2645194101388	9.6759383288651	9.97349005384223	10.4130952171369	15.2678786970968	21.9812877254773	19.7899702453215	3.40035496387222
4	87.9894490454133	2.86130746619386	11.5506614174793	7.02109141818457	33.1770334945462	29.3342876696152	17.8515329579257	32.1511362281889	21.8037204335494	12.9772224378437	8.30435429692389	9.03881973580999	9.36824685526396	11.8776233219038	17.6435447946041	17.0720429936561	3.09668283142165
5	85.2440651725084	2.72429279416757	10.8829893614665	6.66047152769791	30.5706578843284	26.9053392377398	16.7143166590714	29.5748113166664	20.233756887576	10.1641667629536	7.34937748523623	8.35799392730955	8.60843657077986	9.82723862636536	14.5674948998185	15.0965982533028	2.87661583159753
6	80.6429836661488	2.61855704581765	10.3561073310289	6.37869835820935	28.3510279617584	24.8356998566263	15.7399041551999	27.365405128002	18.9134441329533	8.21077429455823	6.62961029932129	7.82475215525078	8.01446333641738	8.48922056321578	12.2752107285138	13.5642299935119	2.70844016589174
7	73.9183119724632	2.53171492601454	9.91755375270374	6.14730067615754	26.4139910133932	23.0298412247415	14.8821573111544	25.430776405792	17.7658265358656	6.79923503783202	6.05866863398549	7.38724225739809	7.52922420463912	7.55756351596881	10.5044821040361	12.3264462124846	2.57098956722561
8	65.2253686464212	2.45892053182141	9.54127043190384	5.95048838803801	24.693657573849	21.4342480481641	14.1145682365839	23.7169972604909	16.7494465389866	5.74874633919191	5.59171971164565	7.01886509108121	7.11918884063628	6.87269331416169	9.10186676953903	11.2994550338507	2.45432499108063
9	55.1629884430786	2.3957909152216	9.20954163764041	5.77886658471245	23.1510530540745	20.0110771646074	13.4209813824854	22.1823903068835	15.8405600211245	4.94638305520223	5.19943013484428	6.70189711643324	6.76588258608074	6.34633014383741	7.97115125020754	10.4305860843072	2.35275497644228
10	44.6017653409766	2.34059444951221	8.91147774587412	5.62742403813758	21.7552126066606	18.7299811061324	12.7900908638036	20.7960862527312	15.0192323187169	4.32132758527439	4.86500195482513	6.42438233538624	6.4571797512009	5.92497238457963	7.0442042632902	9.68024918021878	2.26263653821492
11	34.4474354059199	2.29158306153673	8.6410917056469	5.49170283506629	20.485503677447	17.5728587337715	12.2133079982303	19.5366525641461	14.2738891125371	3.82414220855767	4.57325907901887	6.17818026336607	6.18356475578601	5.57757506032743	6.27394541295509	9.02432926274415	2.18217532368649
12	25.4263807723325	2.24754580146497	8.39285463997508	5.36875214386575	19.3237474211598	16.5223254129704	11.6833690310356	18.3890351901692	13.5926310427886	3.42340052513364	4.3174731867546	5.95724752987294	5.93853509917271	5.28364209698714	5.62720752503789	8.44625200389956	2.10926628241261
13	17.9706864307185	2.20742107621417	8.16317064014287	5.25590645974961	18.2567846031603	15.5659936174915	11.193636798249	17.3403482387707	12.9661668831115	3.09547927612098	4.09076634563021	5.75719187998233	5.71730403466043	5.02980845613885	5.07936503130267	7.93169362626342	2.04337570147493
14	12.1986927424785	2.17096177463141	7.9482524958557	5.15257508092536	17.2734994925448	14.6924892222461	10.7417892263589	16.3771024944312	12.3895216131588	2.8238214405598	3.88809022746288	5.57508262577977	5.51614395441251	4.80813378360045	4.61150530691123	7.47097131214018	1.98285026606308
15	7.98680566046966	2.13735577338677	7.74637489125917	5.05714861353823	16.3631805714423	13.891793914634	10.3216675965792	15.4891585272565	11.8566457746931	2.59634837318539	3.70523052413151	5.40786764332698	5.33211974017135	4.61121934260524	4.20914559205697	7.05502733656371	1.92737389191244
16	5.08057601300581	2.10628794440481	7.55610924786939	4.96777463232094	15.5194054678412	13.1554821382183	9.93178242117652	14.6693053004126	11.362550960719	2.40462336202064	3.53940179285561	5.25363885714734	5.16278306958272	4.43463514062969	3.86082857319394	6.67807363154098	1.8760681280381
17	3.17107606951579	2.07731155610814	7.37585439505838	4.88443404536316	14.7349962927988	12.4780909930676	9.56757882932237	13.9095114623821	10.9030689514333	2.24134669962326	3.38774155388109	5.11085791824094	5.0069003948792	4.2742198424324	3.55790306511554	6.33483203288711	1.82837500618994
18	1.97100292295713	2.05017666064931	7.2044710653103	4.80601072492684	14.0031910996587	11.8533926916655	9.22810429724466	13.2051080689694	10.4764412193445	2.1008033071064	3.2491252650052	4.97773158944976	4.86156317986196	4.12834579094556	3.29235840186313	6.02098521903505	1.78402443480213
19	1.24535555615969	2.02455445644782	7.04181573463165	4.73198122119065	13.3214705212116	11.2757240761966	8.91114521515591	12.5500672399391	10.078770847388	1.9792655766334	3.12180510805523	4.8535255174959	4.72579923513506	3.99404229767467	3.0580106531298	5.73355807114721	1.742388165721
20	0.81945867132184	2.00064475516595	6.88643148946632	4.66220930907173	12.6847741175453	10.7406997444254	8.61335170181221	11.9407433447389	9.70773005679011	1.87383886862126	3.00475171352322	4.73696086311854	4.59876838915312	3.87022058189173	2.85126008544309	5.46856850757743	1.70351394465878
21	0.573877293560955	1.97777930807001	6.73837930280999	4.59602986338763	12.0887926628278	10.2444510187407	8.33374761556905	11.3735806027249	9.36025442064539	1.7813182601033	2.89653051080653	4.62744064554968	4.47983496735996	3.75534580062379	2.66696488719288	5.22363657349669	1.6665877040343
22	0.433257852132598	1.95603457842014	6.59661960580364	4.53277103375879	11.5309740244345	9.78372086386635	8.07067065343793	10.8448218279423	9.0351487981178	1.69972622439664	2.79587869274933	4.52475746735966	4.36820839255486	3.64831301354597	2.50246994418174	4.99655831662807	1.63185110472224
23	0.350872147546895	1.93544202483983	6.46051347284794	4.4724829563704	11.0066132098384	9.35546547470972	7.8227956966025	10.3506390764382	8.72969576334941	1.62730758067195	2.70220135032679	4.42741463752316	4.26259672568546	3.54845674487316	2.35482193868501	4.78570811977397	1.59889563083881
24	0.30003491636289	1.91584974074391	6.33001258451712	4.41463931283364	10.5134963861412	8.95530008649479	7.58855386175556	9.8882608657938	8.44241111951997	1.56267426099295	2.61462219991613	4.33548957548946	4.16271052829181	3.45498122211016	2.22226154638699	4.58934345567503	1.56763952821048
25	0.266305694208	1.89704962749732	6.20441665974052	4.3591703650855	10.0504383887472	8.58202978149637	7.36752917473783	9.45527657938101	8.1718081837174	1.50449438947318	2.53247264218095	4.2481067944601	4.06822112628532	3.36679422224799	2.10273468172572	4.40568766111875	1.5376662170915
26	0.241828271546538	1.87915505726195	6.08353659617447	4.30591107487629	9.61473811076026	8.23294089486724	7.15800275803525	9.04977954413395	7.91672101074818	1.45204531021554	2.45499365416292	4.16486842412395	3.97828618075852	3.28362485689651	1.9943707837128	4.23337497924928	1.50925774141226
27	0.222504772224596	1.8620120835824	5.96668081406968	4.2544220414122	9.20369339347599	7.90623623720082	6.9595103180628	8.66869787487163	7.67586394053545	1.40413334854074	2.3822488861874	4.08559559336142	3.892653385264	3.2051547469371	1.89632072449767	4.07210293556111	1.48193176748551
28	0.206442579157041	1.84569898647823	5.8542857819065	4.20450447296605	8.81659522262936	7.60031855824471	6.77121961964517	8.31109386875393	7.44806041418599	1.36037440326163	2.31370370101985	4.01023405437394	3.81098386636208	3.13082984449521	1.80711892107583	3.92056489756173	1.45582646464543
29	0.192769456588522	1.82999778669301	5.74543119948763	4.15648637429405	8.45105373089703	7.31332877128045	6.59208637672344	7.97427802064651	7.2328028546186	1.32029962295816	2.24903755217954	3.93803546164885	3.73301260028948	3.06042962047667	1.72580899304549	3.77765573368845	1.43073660282447
30	0.180730971268716	1.81495030156621	5.63978103006788	4.10989382617358	8.10588034327527	7.04431906973579	6.42196429235557	7.65724250717059	7.02858363837852	1.28356312213677	2.1877459542636	3.868850171582	3.65879243243401	2.99315027039729	1.65143060775637	3.64324986443107	1.40659426071902
31	0.170012313851885	1.80042792365528	5.53725087401706	4.06480160259726	7.77911519070774	6.79127546424772	6.25991247640421	7.35830755894894	6.83457062590935	1.24972849606304	2.1298656568089	3.80258740994874	3.58777696443443	2.92915039416641	1.58314301994957	3.51652547707617	1.38351325671256
32	0.160422947710629	1.78642300344688	5.43785265182674	4.02123019788617	7.4700322068893	6.55238804809377	6.10550918570215	7.07633295227652	6.65029031233712	1.21841792252533	2.07488866838561	3.73889928325828	3.51969416047358	2.86839030993373	1.5204293137631	3.39680931883342	1.36128510969438
33	0.151698550287051	1.77266828606972	5.34170132930741	3.97874613961932	7.17773933107595	6.32758593578394	5.95827938547274	6.809601275796	6.47506552449593	1.18925612914978	2.02242288769057	3.67778043685129	3.45449225884472	2.8105135822519	1.46254012374918	3.28361653805077	1.33990698296995
34	0.143798674779532	1.7595301832114	5.24886380782756	3.9374940035983	6.90057521646834	6.11539544857878	5.81790909506752	6.55724185552769	6.30805676017283	1.16209519347272	1.97254178192455	3.61892348778456	3.39185201985902	2.75543769199608	1.40920296786905	3.17623321202545	1.31919971856294
35	0.136599717802142	1.7466411357573	5.15879799187719	3.89733823407265	6.6375300635634	5.91523337483423	5.68370198566436	6.31832055840438	6.14906800058921	1.13673552694267	1.92486778385967	3.5624812988324	3.33172592091499	2.70280186899471	1.35960180241725	3.07473162865827	1.2992176917638
36	0.130029582691932	1.73412589452036	5.07129849202389	3.85842617979252	6.38841132773651	5.72635101843493	5.55530063375376	6.09209461668351	5.99771284970392	1.11298611483765	1.87950320573648	3.50805163308654	3.27397235039749	2.65261898992856	1.31368180588171	2.97838027136584	1.28000399483085
37	0.123977702108562	1.72195249090953	4.98631928369589	3.82048169332737	6.15185911675871	5.54753357292108	5.43261554002999	5.87785096823258	5.85298711765701	1.09078200004046	1.83636074748433	3.45535512394623	3.21837581514191	2.60460634153479	1.27085511316446	2.88692412449814	1.26152089016509
38	0.118357445313791	1.71012663018681	4.90373061202367	3.78338681280734	5.92674538240036	5.3784588662904	5.3150581063167	5.67466529685979	5.71500038372666	1.06995310837181	1.79506806904277	3.40436598617704	3.16486539778528	2.55848248546951	1.23093842280277	2.79990459973214	1.2437662104044
39	0.113169927861648	1.69861863861514	4.82343628437731	3.74714373746751	5.71281702138975	5.21758631843493	5.20208387850396	5.48174708911034	5.58296949711465	1.0502719305566	1.75551272256612	3.35511137555122	3.1134145481418	2.51407419212917	1.19373259246674	2.71706327100983	1.22657437545858
40	0.10838525290427	1.68739616512784	4.74548943300137	3.71188474014222	5.50900852026855	5.06498879096894	5.09388948095683	5.29833387974493	5.45660511497996	1.03164864855941	1.7175712959063	3.30752818358394	3.06380551006589	2.47150531988349	1.15894423144795	2.63808775133134	1.20983752718992
41	0.103907132192845	1.67645589493577	4.66976970555308	3.67744022474677	5.31445175489483	4.91991602600147	4.98992092954671	5.12355642906761	5.33536941279087	1.01399768345004	1.68109146812948	3.26146552362515	3.01615477927068	2.43068952485095	1.12635048392522	2.56289491598535	1.19370237688915
42	0.0997326334139359	1.66578973230403	4.59644816427387	3.64371913019978	5.12857345799185	4.78213955806828	4.89054138491807	4.95710505928113	5.21920785589205	0.997360629457134	1.64609558218913	3.21663032369609	2.9700125006275	2.39144803153087	1.09577786531126	2.49110649653862	1.17803056398425
43	0.0958322740683286	1.65529039280844	4.52513242100383	3.61069955976939	4.95127386715683	4.6513897736981	4.79485626836208	4.79855745350477	5.10765940174164	0.981558392350266	1.6124098666412	3.17295071024462	2.92535282515597	2.35363145130287	1.06707902685591	2.42282458212087	1.16282709253184
44	0.0922131618288091	1.6450922210265	4.45559334094632	3.57836713874516	4.7820608318271	4.5267656239688	4.70305245111437	4.64768619808237	5.00054450988762	0.966538572963273	1.58005013047986	3.13039908127686	2.88214729029197	2.31726744990678	1.03992602754892	2.35758494289301	1.1480622569219
45	0.0887442987799147	1.63520592627687	4.38780153722102	3.54666417704756	4.62045734110174	4.40795966219119	4.61475947361987	4.50399774004049	4.89759933586669	0.952174571850847	1.54892579071831	3.08886936354156	2.84026789417942	2.2821928058523	1.01438417511017	2.29518295437398	1.1337380332787
46	0.0855009688818171	1.62549837515495	4.32181444492373	3.51567596675	4.46631050033345	4.29491620628298	4.52976146023832	4.36692034200505	4.79844044782411	0.938400411960671	1.51898868729567	3.0484051592646	2.79974609544182	2.24831639431211	0.99018583219268	2.23532194293918	1.11986302730472
47	0.0824405898437419	1.61595426863411	4.25730345371177	3.48536588580748	4.31906068387754	4.1871109458526	4.44793557253513	4.23597297708062	4.70313385468516	0.925273432769629	1.49017504239471	3.00907464473336	2.76044863318268	2.2157294994784	0.967374919752061	2.17775788911396	1.10639672845237
48	0.0795112405941012	1.60667751260351	4.19444099636436	3.4557250416608	4.17779919329857	4.08418145333394	4.36901063526341	4.11106707027768	4.61155190519646	0.912660500873102	1.46240823339042	2.97091743805221	2.72232521185198	2.18425430203963	0.945754717804306	2.12283231179471	1.0933310728597
49	0.0767519336507831	1.59748827975439	4.133204793674	3.42658179835503	4.04266320986859	3.98586069696651	4.29252296042459	3.99143521604623	4.52334023565386	0.900704566551113	1.43554604308115	2.93374937718816	2.68525382171241	2.15387027580178	0.92528707440178	2.07025076846489	1.08067049086984
50	0.0741795935619791	1.58853828543407	4.07354984100401	3.397967232038	3.91299911454811	3.89166806420354	4.21880428191263	3.87697848068075	4.43821801329992	0.889273643826073	1.40962824893612	2.89743678689612	2.64923592892069	2.12449079002657	0.90589119156013	2.01972719919962	1.06831031164231
51	0.0717701881067114	1.57980601538638	4.01554753381198	3.36979117407154	3.78874555186577	3.80151513942033	4.14751104096091	3.76744178478529	4.35611285461492	0.87833672029609	1.38451687285897	2.86192490940995	2.6142092218163	2.09599890277927	0.887392150408303	1.97112231911069	1.05619294071647

## Sheet: Fig2D
Sample	Percent of reads in extreme coverage regions (>200x)
dMDA_A1	52.8176407101448
dMDA_A2	20.7102853673228
dMDA_A3	27.5024602976593
dMDA_A4	1.71607590058698
dMDA_B1	3.61111981811534
dMDA_B2	12.6285095189017
dMDA_B3	1.9352357526037
dMDA_B4	6.90288909946737
MDA_A1	75.7408613643262
MDA_A2	72.2276421476322
MDA_A3	63.2799603699242
MDA_A4	62.3947788641392
MDA_B1	67.5477892948052
MDA_B2	68.3616525773374
MDA_B3	54.4387583019017
MDA_B4	87.3952723210708
Bulk	2.53949241671001

## Sheet: Fig2E
Sample	Percent of reference covered (at least 1x)
dMDA_A1	15.677
dMDA_A2	22.373
dMDA_A3	21.967
dMDA_A4	50.484
dMDA_B1	45.919
dMDA_B2	29.33
dMDA_B3	49.135
dMDA_B4	35.558
MDA_A1	33.007
MDA_A2	18.746
MDA_A3	16.285
MDA_A4	18.337
MDA_B1	27.659
MDA_B2	37.104
MDA_B3	31.182
MDA_B4	5.019
Bulk	90.757

## Sheet: Fig3A
Sample	DataAmount
Illumina_MDA_A1	43.44104
Illumina_MDA_A2	51.57676
Illumina_MDA_A3	54.55486
Illumina_MDA_A4	49.67118
Illumina_MDA_B1	37.05935
Illumina_MDA_B2	54.43528
Illumina_MDA_B3	54.41182
Illumina_MDA_B4	59.4316
Illumina_dMDA_A1	58.49394
Illumina_dMDA_A2	29.81002
Illumina_dMDA_A3	35.42266
Illumina_dMDA_A4	41.24176
Illumina_dMDA_B1	50.22862
Illumina_dMDA_B2	48.93851
Illumina_dMDA_B3	52.53859
Illumina_dMDA_B4	57.66533
PacBio_dMDA_A1	19.880131345
PacBio_dMDA_A2	15.332739249
PacBio_dMDA_B1	20.169954798
PacBio_dMDA_B2	10.010164105
PacBio_dMDA_B3	13.331286206

## Sheet: Fig3B
Sample	TrueSNVs
Illumina_MDA_A1	1359993
Illumina_MDA_A2	659653
Illumina_MDA_A3	583152
Illumina_MDA_A4	615785
Illumina_MDA_B1	1191397
Illumina_MDA_B2	1554155
Illumina_MDA_B3	1221197
Illumina_MDA_B4	219057
Illumina_dMDA_A1	207684
Illumina_dMDA_A2	614537
Illumina_dMDA_A3	386941
Illumina_dMDA_A4	1753941
Illumina_dMDA_B1	1605146
Illumina_dMDA_B2	916985
Illumina_dMDA_B3	1772815
Illumina_dMDA_B4	1214963
PacBio_dMDA_A1	1143679
PacBio_dMDA_A2	719961
PacBio_dMDA_B1	808166
PacBio_dMDA_B2	900512
PacBio_dMDA_B3	834965

## Sheet: Fig3C
Sample	Precision
Illumina_MDA_A1	0.7438241
Illumina_MDA_A2	0.7368966
Illumina_MDA_A3	0.7241343
Illumina_MDA_A4	0.810558
Illumina_MDA_B1	0.8197089
Illumina_MDA_B2	0.7793142
Illumina_MDA_B3	0.6516179
Illumina_MDA_B4	0.8656549
Illumina_dMDA_A1	0.5094252
Illumina_dMDA_A2	0.7326505
Illumina_dMDA_A3	0.6406075
Illumina_dMDA_A4	0.8358942
Illumina_dMDA_B1	0.786394
Illumina_dMDA_B2	0.831248
Illumina_dMDA_B3	0.7774241
Illumina_dMDA_B4	0.8055909
PacBio_dMDA_A1	0.8656549
PacBio_dMDA_A2	0.8067287
PacBio_dMDA_B1	0.8552999
PacBio_dMDA_B2	0.8926292
PacBio_dMDA_B3	0.8586694

## Sheet: Fig3D
Sample	Sensitivity
Illumina_MDA_A1	0.3074722
Illumina_MDA_A2	0.1491367
Illumina_MDA_A3	0.1318411
Illumina_MDA_A4	0.1392189
Illumina_MDA_B1	0.2693554
Illumina_MDA_B2	0.351369
Illumina_MDA_B3	0.2760927
Illumina_MDA_B4	0.0495252
Illumina_dMDA_A1	0.04695395
Illumina_dMDA_A2	0.1389368
Illumina_dMDA_A3	0.08748103
Illumina_dMDA_A4	0.3965373
Illumina_dMDA_B1	0.3628972
Illumina_dMDA_B2	0.2073153
Illumina_dMDA_B3	0.4008045
Illumina_dMDA_B4	0.2746832
PacBio_dMDA_A1	0.2178097
PacBio_dMDA_A2	0.1371141
PacBio_dMDA_B1	0.1539124
PacBio_dMDA_B2	0.1714994
PacBio_dMDA_B3	0.1590162

## Sheet: Fig4A
	DEL	INS	DUP	INV
PacBio_Bulk	11329	13988	8	32
PacBio_A1	4333	5018	1396	26254
PacBio_A2	3915	5746	1456	24456
PacBio_B1	2859	3409	638	15850
PacBio_B2	3167	4256	367	12775
PacBio_B3	3190	4749	656	17531

## Sheet: Fig4B
Sample	TrueSVs	TrueDEL	TrueINS	TrueDUP	TrueINV
Illumina_MDA_A1	46	19	11	3	0
Illumina_MDA_A2	21	9	3	1	3
Illumina_MDA_A3	40	21	11	0	1
Illumina_MDA_A4	35	14	8	1	0
Illumina_MDA_B1	10	3	2	1	0
Illumina_MDA_B2	123	63	19	7	0
Illumina_MDA_B3	91	56	17	2	0
Illumina_MDA_B4	5	0	1	0	0
Illumina_dMDA_A1	4	0	0	0	0
Illumina_dMDA_A2	70	33	15	5	1
Illumina_dMDA_A3	44	21	9	2	0
Illumina_dMDA_A4	584	352	144	26	5
Illumina_dMDA_B1	580	360	124	20	3
Illumina_dMDA_B2	283	170	63	10	3
Illumina_dMDA_B3	674	412	152	25	6
Illumina_dMDA_B4	373	228	73	17	2
PacBio_dMDA_A1	6986	3175	3804	0	7
PacBio_dMDA_A2	4535	2152	2380	0	3
PacBio_dMDA_B1	4833	2165	2659	1	8
PacBio_dMDA_B2	5749	2658	3081	2	8
PacBio_dMDA_B3	5262	2399	2862	1	0

[truncated: 2 more sheets: Fig4C, Fig4D]
